# Supplementary material for: Performance of Stratification Scores on the Risk of Stroke After a Transient Ischemic Attack: A Systematic Review and Network Meta-Analysis
Source: J Clin Med. 2025 Sep 5;14(17):6268. doi: 10.3390/jcm14176268 (PMC12429237; doi:10.3390/jcm14176268)
Supplement: Supplementary file 1 [file jcm-14-06268-s001.zip]

Archive with 1 entries (1 files):
- jcm-3759584-supplementary.pdf
